# Supplementary material for: The cytokine receptor CRLF3 is a human neuroprotective EV-3 (Epo) receptor
Source: Front Mol Neurosci. 2023 Apr 6;16:1154509. doi: 10.3389/fnmol.2023.1154509 (PMC10165946; doi:10.3389/fnmol.2023.1154509)
Supplement: Supplementary file 1 [file Data_Sheet_1.xlsx]

## Sheet: FACS Data Cell survival
Cell survival iPSC#1 derived neurons									Cell survival iPSC#2 derived neurons
Wild type cells		Ctrl	Carrier	800nM Rotenone	800nM + 41,5 ng/µl EV3				Wild type cells		Ctrl	Carrier	1uM Rotenone	1uM + 33,3 ng/µl EV3
	Neurons Alive	6186	6853	11785	14387					Neurons Alive	3044	5339	8434	2139
	Neurons Dead	1675	2604	4947	3501					Neurons Dead	15	162	535	9
	Total	7861	9457	16732	17888					Total	3059	5501	8969	2148
	% Alive	78.6923	72.4648	70.4339	80.4282					% Alive	99.5096	97.0551	94.035	99.581
	R	1	0.920863	0.895055	1.02206					R	1	0.975333	0.944984	1.00072
		Ctrl	Carrier	800nM Rotenone	800nM + 41,5 ng/µl EV3						Ctrl	Carrier	1uM Rotenone	1uM + 33,3 ng/µl EV3
	Neurons Alive	15280	14975	23077	28573					Neurons Alive	5762	8357	15089	19311
	Neurons Dead	2088	670	23077	4697					Neurons Dead	360	1760	2694	1804
	Total	17368	15645	46154	33270					Total	6122	10117	17783	21115
	% Alive	87.9779	95.7175	50	85.8822					% Alive	94.1196	82.6035	84.8507	91.4563
	R	1	1.08797	0.568325	0.976179					R	1	0.877645	0.90152	0.971703
		Ctrl	Carrier	800nM Rotenone	800nM + 41,5 ng/µl EV3						Ctrl	Carrier	1uM Rotenone	1uM + 33,3 ng/µl EV3
	Neurons Alive	9738	3548	15011	17052					Neurons Alive	6105	6707	4524	6170
	Neurons Dead	641	259	8419	1843					Neurons Dead	360	85	1242	706
	Total	10379	3807	23430	18895					Total	6465	6792	5766	6876
	% Alive	93.8241	93.1967	64.0674	90.2461					% Alive	94.4316	98.7485	78.4599	89.7324
	R	1	0.993314	0.682846	0.961865					R	1	1.04572	0.830866	0.950237
		Ctrl	Carrier	800nM Rotenone	800nM + 41,5 ng/µl EV3						Ctrl	Carrier	1uM Rotenone	1uM + 33,3 ng/µl EV3
	Neurons Alive	7339	6246	3415	7647					Neurons Alive	8257	13131	6858	8899
	Neurons Dead	1786	1585	4700	2239					Neurons Dead	2416	5076	3301	3522
	Total	9125	7831	8115	9886					Total	10673	18207	10159	12421
	% Alive	80.4274	79.7599	42.0826	77.3518					% Alive	77.3634	72.1206	67.5066	71.6448
	R	1	0.991701	0.523237	0.961759					R	1	0.932231	0.872591	0.926081
		Ctrl	Carrier	800nM Rotenone	800nM + 41,5 ng/µl EV3						Ctrl	Carrier	1uM Rotenone	1uM + 33,3 ng/µl EV3
	Neurons Alive	8214	11988	11176	15609					Neurons Alive	21256	6866	16401	13191
	Neurons Dead	426	1837	5751	2406					Neurons Dead	9841	4830	9318	259
	Total	8640	13825	16927	18015					Total	31097	11696	25719	13450
	% Alive	95.0694	86.7125	66.0247	86.6445					% Alive	68.3539	58.7038	63.77	98.0743
	R	1	0.912096	0.694489	0.911381					R	1	0.858822	0.932939	1.4348
Isogenic Control cells		Ctrl	Carrier	800nM Rotenone	800nM + 41,5 ng/µl EV3				Isogenic Control cells		Ctrl	Carrier	1uM Rotenone	1uM + 33,3 ng/µl EV3
	Neurons Alive	17518	14883	5928	7984					Neurons Alive	6829	3171	10091	7570
	Neurons Dead	3497	1100	2048	1511					Neurons Dead	153	33	1018	332
	Total	21015	15983	7976	9495					Total	6982	3204	11109	7902
	% Alive	83.3595	93.1177	74.323	84.0864					% Alive	97.8087	98.97	90.8363	95.7985
	R	1	1.11706	0.891596	1.00872					R	0.988265	1	0.917816	0.967955
		Ctrl	Carrier	800nM Rotenone	800nM + 41,5 ng/µl EV3						Ctrl	Carrier	1uM Rotenone	1uM + 33,3 ng/µl EV3
	Neurons Alive	25836	10900	20287	15318					Neurons Alive	6517	6328	15697	17437
	Neurons Dead	3021	1490	5728	2350					Neurons Dead	1899	3042	6253	5087
	Total	28857	12390	26015	17668					Total	8416	9370	21950	22524
	% Alive	89.5311	87.9742	77.9819	86.6991					% Alive	77.4358	67.5347	71.5125	77.4152
	R	1	0.98261	0.871004	0.968368					R	1	0.872137	0.923507	0.999734
		Ctrl	Carrier	800nM Rotenone	800nM + 41,5 ng/µl EV3						Ctrl	Carrier	1uM Rotenone	1uM + 33,3 ng/µl EV3
	Neurons Alive	30898	8579	5275	16231					Neurons Alive	6976	6943	14001	8512
	Neurons Dead	3743	835	1408	2171					Neurons Dead	3283	1348	9144	3637
	Total	34641	9414	6683	18402					Total	10259	8291	23145	12149
	% Alive	89.1949	91.1302	78.9316	88.2024					% Alive	67.9988	83.7414	60.4925	70.0634
	R	1	1.0217	0.884934	0.988873					R	1	1.23151	0.889612	1.03036
		Ctrl	Carrier	800nM Rotenone	800nM + 41,5 ng/µl EV3						Ctrl	Carrier	1uM Rotenone	1uM + 33,3 ng/µl EV3
	Neurons Alive	3870	4206	5054	5029					Neurons Alive	7050	8055	14785	9622
	Neurons Dead	74	146	1212	647					Neurons Dead	1043	1527	9906	2518
	Total	3944	4352	6266	5676					Total	8093	9582	24691	12140
	% Alive	98.1237	96.6452	80.6575	88.6011					% Alive	87.1123	84.0639	59.8801	79.2586
	R	1	0.984932	0.821998	0.902953					R	1	0.965006	0.68739	0.909844
		Ctrl	Carrier	800nM Rotenone	800nM + 41,5 ng/µl EV3						Ctrl	Carrier	1uM Rotenone	1uM + 33,3 ng/µl EV3
	Neurons Alive	8815	20087	11071	12028					Neurons Alive	5395	6179	11039	22664
	Neurons Dead	2146	2710	4373	2989					Neurons Dead	1754	2574	4921	5349
	Total	10961	22797	15444	15017					Total	7149	8753	15960	28013
	% Alive	80.4215	88.1125	71.6848	80.0959					% Alive	75.4651	70.5929	69.1667	80.9053
	R	1	1.09563	0.891364	0.995951					R	1	0.935438	0.916538	1.07209
											Ctrl	Carrier	1uM Rotenone	1uM + 33,3 ng/µl EV3
										Neurons Alive	6411	5077	8960	10400
										Neurons Dead	1553	1792	2941	2048
CRLF3 KO cells		Ctrl	Carrier	800nM Rotenone	800nM + 41,5 ng/µl EV3					Total	7964	6869	11901	12448
	Neurons Alive	4492	4323	3963	4197
	Neurons Dead	65	162	518	498					% Alive	80.4997	73.9118	75.2878	83.5476
	Total	4557	4485	4481	4695					R	1	0.918162	0.935255	1.03786
	% Alive	98.5736	96.388	88.4401	89.393
	R	1	0.977827	0.897198	0.906865
		Ctrl	Carrier	800nM Rotenone	800nM + 41,5 ng/µl EV3				CRLF3 KO cells		Ctrl	Carrier	1uM Rotenone	1uM + 33,3 ng/µl EV3
	Neurons Alive	5436	5884	11443	11034					Neurons Alive	6935	5858	5446	3657
	Neurons Dead	183	471	3709	3745					Neurons Dead	939	2446	1820	1713
	Total	5619	6355	15152	14779					Total	7874	8304	7266	5370
	% Alive	96.7432	92.5885	75.5214	74.66					% Alive	88.0747	70.5443	74.9518	68.1006
	R	1	0.957055	0.780638	0.771734					R	1	0.80096	0.851003	0.773214
		Ctrl	Carrier	800nM Rotenone	800nM + 41,5 ng/µl EV3						Ctrl	Carrier	1uM Rotenone	1uM + 33,3 ng/µl EV3
	Neurons Alive	1986	2550	15857	6726					Neurons Alive	11555	7751	9457	5229
	Neurons Dead	266	592	4623	2415					Neurons Dead	3001	1167	7006	3333
	Total	2252	3142	20480	9141					Total	14556	8918	16463	8562
	% Alive	88.1883	81.1585	77.4268	73.5806					% Alive	79.3831	86.9141	57.444	61.0722
	R	1	0.920287	0.877971	0.834358					R	1	1.09487	0.72363	0.769335
		Ctrl	Carrier	800nM Rotenone	800nM + 41,5 ng/µl EV3						Ctrl	Carrier	1uM Rotenone	1uM + 33,3 ng/µl EV3
	Neurons Alive	1523	666	2439	981					Neurons Alive	16864	7057	14681	15256
	Neurons Dead	51	43	1027	687					Neurons Dead	5392	6207	12882	10001
	Total	1574	709	3466	1668					Total	22256	13264	27563	25257
	% Alive	96.7598	93.9351	70.3693	58.8129					% Alive	75.7728	53.2042	53.2634	60.4031
	R	1	0.970807	0.727257	0.607824					R	1	0.702154	0.702936	0.79716
		Ctrl	Carrier	800nM Rotenone	800nM + 41,5 ng/µl EV3						Ctrl	Carrier	1uM Rotenone	1uM + 33,3 ng/µl EV3
	Neurons Alive	3467	1037	2848	15576					Neurons Alive	7391	7593	19431	18020
	Neurons Dead	274	219	562	2653					Neurons Dead	1998	2355	7182	6676
	Total	3741	1256	3410	18229					Total	9389	9948	26613	24696
	% Alive	92.6758	82.5637	83.5191	85.4463					% Alive	78.7198	76.3269	73.0132	72.9673
	R	1	0.890888	0.901196	0.921992					R	1	0.969603	0.927508	0.926924
											Ctrl	Carrier	800nM Rotenone	800nM + 41,5 ng/µl EV3
										Neurons Alive	7959	23865	2202	4039
										Neurons Dead	98	3484	809	1221
										Total	8057	27349	3011	5260
										% Alive	98.7837	87.261	73.1318	76.7871
										R	1	0.883354	0.740323	0.777326

## Sheet: Western blot data
Data iPSC#1 derived neurons CRLF3 band intensity normalized to a-Tubulin										Data iPSC#2 derived neurons CRLF3 band intensity normalized to a-Tubulin
		WT Ctrl	WT Rotenone	WT R+Ev3		EV Ctrl	EV Rotenone	EV R+Ev3				WT Ctrl	WT Rotenone	WT R+Ev3		EV Ctrl	EV Rotenone	EV R+Ev3
		1	1.60826	1.35319		1	1.50293	1.2084				1	0.728898	0.674588		1	1.32424	1.22626
		1	1.62294	1.55058	both sw	1	1.91265	1.42705				1	1.24059	1.56866		1	1.04383	0.831899
		1	1.6156	1.45189		1	1.43875	1.01693				1	0.97606	1.75476		1	1.26263	1.32351
		1	3.45522	1.64216		1	1.61811	1.21746
											Av	1	0.981849	1.33267		1	1.21023	1.12722
	Average	1	2.07551	1.49945		1	1.61811	1.21746			Stdv	0	0.255894	0.57746		0	0.147362	0.26034
	Stdv	0	0.91983	0.124676		0	0.20991	0.167553

## Sheet: qPCR Data
Gene expression of iPSC#1 derived neurons normalized to ACTB
		BAX					Caspase 3					BCL-2					CRLF3
Wilde type cells		Group	Normalized expression				Group	Normalized expression				Group	Normalized expression				Group	Normalized expression
		Ctrl	1				Ctrl	1				Ctrl	1				Ctrl	1
		Ctrl	1				Ctrl	1				Ctrl	1				Ctrl	1
		Ctrl	1				Ctrl	1				Ctrl	1				Ctrl	1
		Ctrl	1				Rotenone	1.26089				Ctrl	1				Rotenone	1.86655
		Rotenone	1.79968				Rotenone	1.47908				Rotenone	0.63088				Rotenone	1.28822
		Rotenone	1.64753				Rotenone	1.69332				Rotenone	1.06012				Rotenone	1.28822
		Rotenone	1.67051				Rotenone+EV3	0.531003				Rotenone	0.731269				Rotenone+EV3	1.03535
		Rotenone+EV3	0.747366				Rotenone+EV3	0.802883				Rotenone+EV3	1.26459				Rotenone+EV3	0.882972
		Rotenone+EV3	0.666974				Rotenone+EV3	0.67923				Rotenone+EV3	1.3231				Rotenone+EV3	1.1368
		Rotenone+EV3	0.817675									Rotenone+EV3	2.09485
Isogenic Control cells		Group	Normalized expression				Group	Normalized expression				Group	Normalized expression				Group	Normalized expression
		Ctrl	1				Ctrl	1				Ctrl	1				Ctrl	1
		Ctrl	1				Ctrl	1				Ctrl	1				Ctrl	1
		Ctrl	1				Ctrl	1				Ctrl	1				Ctrl	1
		Ctrl	1				Ctrl	1				Ctrl	1				Ctrl	1
		Rotenone	2.37159				Rotenone	0.233527				Rotenone	0.546744				Rotenone	0.524857
		Rotenone	1.8561				Rotenone	1.10405				Rotenone	2.22477				Rotenone	1.78805
		Rotenone	1.24189				Rotenone	0.781884				Rotenone	0.830755				Rotenone	1.25887
		Rotenone	1.8561				Rotenone	0.726858				Rotenone	1.77673				Rotenone	1.18136
		Rotenone+EV3	0.72998				Rotenone+EV3	0.419645				Rotenone+EV3	0.456136				Rotenone+EV3	0.461149
		Rotenone+EV3	0.62142				Rotenone+EV3	0.692398				Rotenone+EV3	1.18223				Rotenone+EV3	1.16121
		Rotenone+EV3	0.881776				Rotenone+EV3	0.94888				Rotenone+EV3	0.944993				Rotenone+EV3	1.5257
		Rotenone+EV3	0.62142				Rotenone+EV3	0.8291				Rotenone+EV3	1.0389				Rotenone+EV3	1.07685
CRLF3 KO cells		Group	Normalized expression				Group	Normalized expression				Group	Normalized expression				Group	Normalized expression
		Ctrl	1				Ctrl	1				Ctrl	1				Ctrl	1
		Ctrl	1				Ctrl	1				Ctrl	1				Ctrl	1
		Ctrl	1				Ctrl	1				Ctrl	1				Ctrl	1
		Ctrl	1				Ctrl	1				Ctrl	1				Ctrl	1
		Rotenone	0.547463				Rotenone	0.802907				Rotenone	0.565799				Rotenone	0.466356
		Rotenone	0.783651				Rotenone	2.71071				Rotenone	1.47086				Rotenone	1.63883
		Rotenone	0.0430862				Rotenone	1.31797				Rotenone	0.817679				Rotenone	0.770781
		Rotenone	1.85126				Rotenone	0.989763				Rotenone	1.33522				Rotenone	1.8232
		Rotenone+EV3	1.34177				Rotenone+EV3	1.14112				Rotenone+EV3	0.693451				Rotenone+EV3	0.804945
		Rotenone+EV3	1.0493				Rotenone+EV3	2.98717				Rotenone+EV3	1.51084				Rotenone+EV3	2.09435
		Rotenone+EV3	0.617069				Rotenone+EV3	2.22373				Rotenone+EV3	0.842215				Rotenone+EV3	0.880422
		Rotenone+EV3	1.11495				Rotenone+EV3	1.15026				Rotenone+EV3	1.82543				Rotenone+EV3	1.29514
